# Supplementary material for: Melanoma Transition Is Frequently Accompanied by a Loss of Cytoglobin Expression in Melanocytes: A Novel Expression Site of Cytoglobin
Source: PLoS One. 2014 Apr 10;9(4):e94772. doi: 10.1371/journal.pone.0094772 (PMC3983271; doi:10.1371/journal.pone.0094772)
Supplement: Table S2 — Expression of cytoglobin mRNA in cell lines from several cancer types (1). The GSE10843 GEO dataset with an Affymetrix expression microarray platform (GeneChip, HG-U133_Plus_2) was meta-analyzed for the expression of cytoglobin mRNA using 1553572_a_at, a transcript ID for cytoglobin. A transcript of glyceraldehyde 3-phosphate dehydrogenase (GAPDH; M33197_M_at) was used as a normalization control. To make the expression ratios comparable, the normalized CYGB/GAPDH value for MEWO melanoma cell line was set equal to 1. The database included 118 cell lines consisting of 15 melanoma (highlighted in red), 12 breast cancer, 50 lung cancer, 9 ovarian cancer, 6 lymphoma, and 26 colon cancer cell lines. The samples were aligned according to the order of the normalized expression level of CYGB mRNA. (XLS) [file pone.0094772.s007.xls]

## Sheet: Sheet1
	Table S2 Expression of cytoglobin mRNA in cell lines from several cancer types (1).
				1. CYGB	2. HUMGAPDH	Relative ratio	Relative ratio
	ID_REF	cell name	cancer type	1553572_a_at	M33197_M_at	( = 1/2)	vs. MEWO
	GSM274692	624MEL	melanoma	9.96696	14.6458	0.0390419	33.2383
	GSM274684	G361	melanoma	9.59473	14.5178	0.0329622	28.0624
	GSM274691	888MEL	melanoma	9.20095	14.4598	0.0261167	22.2345
	GSM274682	C32	melanoma	9.14361	14.978	0.0175261	14.9208
	GSM274694	537MEL	melanoma	8.55291	14.7367	0.0137562	11.7113
	GSM274805	HLFA	lung	6.25329	14.481	0.00333597	2.84008
	GSM274648	MDAMB435	breast/melanoma	5.34273	14.601	0.00163298	1.39024
	GSM274688	MEWO	melanoma	4.80142	14.535	0.00117461	1
	GSM274639	CAL851	breast	4.56135	14.4762	0.00103592	0.881927
	GSM274645	CAL51	breast	4.20404	14.5874	0.000748697	0.637403
	GSM274660	ZR751	breast	3.66989	14.8618	0.000427461	0.363919
	GSM274721	COLO201	colon	2.0537	13.5774	0.000339634	0.289147
	GSM274759	H661	lung	2.07267	13.628	0.000332288	0.282893
	GSM274724	SW403	colon	2.06443	13.7262	0.000308643	0.262764
	GSM274813	H1793	lung	2.03435	13.8351	0.000280301	0.238634
	GSM274753	H522	lung	2.06026	13.8835	0.000275969	0.234946
	GSM274651	T47D	breast	2.02065	13.9072	0.000264113	0.224853
	GSM274784	HOP62	lung	2.61954	14.5573	0.000254904	0.217013
	GSM274837	HT55	colon	2.03865	13.9943	0.000251761	0.214336
	GSM274761	CX1	colon	2.05579	14.0574	0.000243871	0.20762
	GSM274680	A2058	melanoma	2.3947	14.4069	0.000242076	0.206092
	GSM274706	H1993	lung	2.04135	14.0772	0.000238147	0.202746
	GSM274749	H1838	lung	2.0747	14.1181	0.000236909	0.201692
	GSM274769	SKCO1	colon	2.06072	14.1306	0.000232602	0.198025
	GSM274717	COLO205	colon	2.06307	14.1336	0.000232493	0.197933
	GSM274776	COLO206F	colon	2.05129	14.1526	0.000227592	0.19376
	GSM274731	H358	lung	2.07306	14.1765	0.000227243	0.193463
	GSM274767	RKOAS451	colon	2.08519	14.1996	0.000225535	0.192009
	GSM274780	HT29	colon	2.04214	14.1764	0.000222443	0.189377
	GSM274704	OV90	ovrian	2.02649	14.1646	0.000221846	0.188868
	GSM274713	HCT116	colon	2.06324	14.2142	0.00021988	0.187195
	GSM274719	LOVO	colon	2.071	14.2481	0.000215942	0.183842
	GSM274775	CL40	colon	2.0657	14.2466	0.000215364	0.18335
	GSM274811	H2126	lung	2.02804	14.2119	0.000214923	0.182975
	GSM274834	C170	colon	2.09481	14.2793	0.00021484	0.182904
	GSM274697	TOV112D	ovrian	2.0313	14.2203	0.000214162	0.182327
	GSM274801	HOP18	lung	2.03351	14.2286	0.000213268	0.181566
	GSM274709	HCT8	colon	2.07203	14.2728	0.000212425	0.180848
	GSM274777	COLO320DM	colon	2.02025	14.2296	0.000211167	0.179777
	GSM274840	GRANTA519	lymphoma	2.04024	14.2517	0.000210849	0.179506
	GSM274778	COLO320HSR	colon	2.03979	14.2517	0.000210792	0.179457
	GSM274670	ABC1	lung	2.03978	14.2611	0.000209418	0.178288
	GSM274782	H2009	lung	2.06633	14.2882	0.000209339	0.178221
	GSM274705	CAOV3	ovrian	2.59412	14.8214	0.000208561	0.177559
	GSM274751	H2122	lung	2.07164	14.3078	0.000207277	0.176465
	GSM274835	CL34	colon	2.05085	14.2887	0.000207031	0.176256
	GSM274763	HCT15	colon	2.0638	14.3017	0.000207029	0.176254
	GSM274791	LXFL529	lung	2.00595	14.2478	0.000206462	0.175771
	GSM274641	EFM192A	breast	2.03628	14.2862	0.000205303	0.174784
	GSM274843	SC1	lymphoma	2.06959	14.3243	0.000204634	0.174215
	GSM274797	H1781	lung	2.03422	14.2938	0.000203934	0.173619
	GSM274656	MDAMB453	breast	2.02698	14.2962	0.000202582	0.172468
	GSM274711	CACO2	colon	2.05961	14.3375	0.000201371	0.171437
	GSM274708	WSUDLCL2	lymphoma	2.04327	14.323	0.000201108	0.171213
	GSM274793	H1568	lung	2.02372	14.3037	0.000201078	0.171188
	GSM274739	A549	lung	2.06598	14.3612	0.000198955	0.16938
	GSM274785	H226	lung	2.03158	14.3331	0.000198098	0.168651
	GSM274650	EVSAT	breast	2.04667	14.3592	0.000196588	0.167365
	GSM274661	HCC1419	breast	2.0497	14.3659	0.000196084	0.166936
	GSM274702	FUOV1	ovrian	2.03531	14.3586	0.00019513	0.166124
	GSM274737	H460	lung	2.07065	14.3944	0.000195064	0.166067
	GSM274789	SKMES1	lung	2.02828	14.3532	0.000194905	0.165932
	GSM274792	HOP92	lung	2.02433	14.3538	0.00019429	0.165409
	GSM274745	H292	lung	2.07065	14.4002	0.000194286	0.165405
	GSM274638	BT549	breast	2.03241	14.3634	0.00019409	0.165238
	GSM274799	H1155	lung	2.03327	14.3653	0.000193945	0.165115
	GSM274839	DB	lymphoma	2.06458	14.4005	0.000193428	0.164675
	GSM274807	H1666	lung	2.05856	14.4029	0.0001923	0.163715
	GSM274715	DLD1	colon	2.05643	14.4011	0.000192251	0.163673
	GSM274773	SW620	colon	2.0407	14.3922	0.00019135	0.162906
	GSM274796	H596	lung	2.01639	14.3708	0.00019096	0.162574
	GSM274700	COLO704	ovrian	2.03756	14.3991	0.000190019	0.161773
	GSM274741	H441	lung	2.07779	14.4425	0.000189602	0.161418
	GSM274788	SW1573	lung	2.04579	14.4154	0.00018897	0.160879
	GSM274659	DU4475	breast	1.99369	14.3757	0.00018735	0.159501
	GSM274771	SW480	colon	2.03511	14.4217	0.000186757	0.158996
	GSM274693	928MEL	melanoma	2.03604	14.4241	0.000186561	0.158829
	GSM274668	RERFLCAD1	lung	2.03565	14.4249	0.000186411	0.158701
	GSM274695	CAL148	breast	2.02709	14.4243	0.000185384	0.157827
	GSM274803	H2405	lung	2.0273	14.4251	0.000185301	0.157756
	GSM274765	RKO	colon	2.06691	14.4675	0.000184948	0.157455
	GSM274757	H322T	lung	2.08394	14.486	0.000184759	0.157294
	GSM274676	HCC2218	breast	2.03297	14.4405	0.000184063	0.156702
	GSM274841	HT	lymphoma	2.04204	14.4511	0.000183861	0.15653
	GSM274689	RPMI7951	melanoma	2.02124	14.4306	0.00018383	0.156503
	GSM274838	CL11	colon	2.04268	14.4543	0.000183546	0.156261
	GSM274781	KM12	colon	2.02755	14.4401	0.000183416	0.156151
	GSM274735	CALU1	lung	2.05618	14.4694	0.000183336	0.156083
	GSM274696	JIMT1	breast	2.05691	14.4706	0.000183276	0.156032
	GSM274701	SKOV3	ovrian	2.03691	14.4507	0.000183267	0.156024
	GSM274747	H2030	lung	2.06496	14.4805	0.000183045	0.155835
	GSM274809	H647	lung	2.10814	14.544	0.000180481	0.153653
	GSM274743	H1299	lung	2.05912	14.5008	0.000179759	0.153038
	GSM274800	H1435	lung	2.03015	14.4736	0.000179536	0.152848
	GSM274642	KPL1	breast	2.02622	14.4752	0.000178843	0.152258
	GSM274842	SUDHL4	lymphoma	2.04084	14.4946	0.000178254	0.151757
	GSM274657	BT474	breast	2.01765	14.4716	0.000178237	0.151742
	GSM274673	RERFLCMS	lung	2.01913	14.4769	0.000177767	0.151342
	GSM274798	H520	lung	2.03556	14.4972	0.000177289	0.150935
	GSM274677	HCC1143	breast	2.03314	14.4963	0.0001771	0.150774
	GSM274644	SKBR3	breast	2.00841	14.4966	0.000174055	0.148182
	GSM274703	OVCAR3	ovrian	2.04022	14.5332	0.000173478	0.14769
	GSM274783	EKVX	lung	2.03251	14.5275	0.000173232	0.147481
	GSM274733	H1703	lung	2.06094	14.5665	0.000171968	0.146405
	GSM274755	A427	lung	2.06562	14.5761	0.000171387	0.14591
	GSM274686	HS695T	melanoma	2.03322	14.5454	0.000171177	0.145732
	GSM274795	H1650	lung	2.03215	14.5575	0.000169624	0.14441
	GSM274667	RERFLCOK	lung	2.03769	14.5718	0.0001686	0.143538
	GSM274674	RERFLCKJ	lung	2.03159	14.5751	0.000167507	0.142607
	GSM274698	EFO21	ovrian	2.00739	14.5648	0.000165905	0.141243
	GSM274655	MDAMB361	breast	1.98811	14.5529	0.000165052	0.140517
	GSM274669	VMRCLCD	lung	2.03405	14.6039	0.00016447	0.140021
	GSM274653	MDAMB231	breast	2.11047	14.6831	0.000164154	0.139753
	GSM274683	COLO829	melanoma	2.07164	14.6497	0.000163539	0.139229
	GSM274640	MCF7	breast	2.03018	14.6101	0.000163334	0.139055
	GSM274699	ES2	ovrian	2.00888	14.5993	0.000162143	0.138041
	GSM274779	COLO678	colon	2.02824	14.6304	0.000160833	0.136925
	GSM274647	CAL120	breast	2.0272	14.6317	0.000160567	0.136699
	GSM274658	AU565	breast	2.05011	14.6865	0.000157056	0.13371
	GSM274687	LOXIMVI	melanoma	2.03166	14.6745	0.000156364	0.133121
	GSM274790	H23	lung	2.05229	14.6969	0.000156168	0.132953
	GSM274794	H838	lung	2.0343	14.6933	0.000154617	0.131633
	GSM274690	SKMEL28	melanoma	2.0731	14.7388	0.000153907	0.131029
	GSM274681	A375	melanoma	2.02892	14.7168	0.000151557	0.129028
	GSM274679	HCC1569	breast	2.01666	14.7209	0.000149848	0.127573
	GSM274685	HS294T	melanoma	2.07941	14.7842	0.000149787	0.127522
	GSM274672	KNS62	lung	2.05254	14.7582	0.000149697	0.127444
	GSM274678	ZR7530	breast	2.02775	14.7498	0.00014801	0.126008
	GSM274654	HCC1937	breast	1.9986	14.7373	0.000146313	0.124563
	GSM274666	HCC1428	breast	2.03543	14.7879	0.000144916	0.123374
	GSM274675	HCC1954	breast	2.02593	14.8241	0.000140397	0.119527
	GSM274786	H1651	lung	2.03012	14.8602	0.000137329	0.116915
	GSM274787	H650	lung	2.02667	14.8603	0.000136987	0.116624
	GSM274671	EBC1	lung	2.0327	14.9193	0.000132051	0.112421
