# Supplementary material for: Melanoma Transition Is Frequently Accompanied by a Loss of Cytoglobin Expression in Melanocytes: A Novel Expression Site of Cytoglobin
Source: PLoS One. 2014 Apr 10;9(4):e94772. doi: 10.1371/journal.pone.0094772 (PMC3983271; doi:10.1371/journal.pone.0094772)
Supplement: Table S3 — Expression of cytoglobin mRNA in cell lines from several cancer types (2). Several GEO datasets with an Affymetrix expression microarray platform (GeneChip) were used for the meta-analysis of cytoglobin mRNA expression (1553572_a_at) and a GAPDH mRNA (M33197_M_at) as a normalization control. To make the expression ratios comparable for all cell lines listed in both Tables S2 and S3, the normalized CYGB/GAPDH value for MEWO, which was set equal to 1 in Table S2, was introduced. The five datasets, GSE8332, GSE17714, GSE22563, GSE15455, and GSE9171, included 20 pancreatic, 11 neuroblastoma, 11 renal cell carcinoma, 33 gastric, and 17 glioblastoma cell lines, respectively. The samples with relatively abundant CYGB mRNA are highlighted. (XLS) [file pone.0094772.s008.xls]

## Sheet: Sheet1
Table S3 Expression of cytoglobin mRNA in cell lines from several cancer types (2).
				1. CYGB	2. HUMGAPDH	relative ratio	Relative ratio
GEO series	GEO samples	cell line	cancer type	1553572_a_at	M33197_M_at	(= 1 / 2)	vs. MEWO
GSE10843	GSM274688	MEWO	melanoma	27.88	23739	0.00117461	1
GSE8332	GSM206446	ASPC1	pancreatic	29.28	22787.6	0.00128491	1.09391
	GSM206447	BxPC3		12.309	25365	0.000485275	0.413138
	GSM206452	Capan1		10.24	20980.5	0.000488072	0.41552
	GSM206453	Capan2		9.893	24497.4	0.000403838	0.343807
	GSM206454	CFPAC1		9.89	25201.2	0.000392441	0.334105
	GSM206509	HPAC		42.529	32865.3	0.00129404	1.10168
	GSM206510	HPAFII		12.548	25487.3	0.000492323	0.419139
	GSM206513	HS766T		19.06	24981.2	0.000762973	0.649557
	GSM206515	HuPT3		48.467	28748.9	0.00168587	1.43527
	GSM206526	MIAPaCa2		23.57	28375.8	0.000830637	0.707163
	GSM206527	Panc02.03		26.969	23778.7	0.00113417	0.965573
	GSM206528	Panc02.04		33.175	28766.6	0.00115325	0.981816
	GSM206529	Panc02.05		19.338	22867	0.000845673	0.719963
	GSM206530	Panc02.06		73.415	25467.9	0.00288265	2.45414
	GSM206531	Panc02.07		11.566	22212.6	0.000520695	0.443293
	GSM206532	Panc02.08		40.477	19540.8	0.00207141	1.7635
	GSM206533	Panc1005		22.548	26422.2	0.000853373	0.726519
	GSM206534	PATU8902		86.215	29119.2	0.00296077	2.52065
	GSM206535	PATU8988T		10.227	26243.8	0.000389692	0.331764
	GSM206536	PL45		15.423	24090.7	0.000640206	0.545039
GSE17714	GSM389811	GI-LI-N	neuroblastoma	31.1016	54321.8	0.000572544	0.487435
	GSM389813	CAN		3010.06	41181	0.0730934	62.2281
	GSM389815	SHEP-2		25.5353	32107.2	0.000795314	0.67709
	GSM389817	SK-N-BE2©		889.018	48925.8	0.0181707	15.4697
	GSM389819	IMR-32		85.8882	49197.8	0.00174577	1.48626
	GSM389822	SK-N-F1		11.7481	33185.3	0.000354015	0.301391
	GSM389824	LAN-1		396.051	37863	0.0104601	8.90521
	GSM389827	SK-N-SH		13.1929	42050.2	0.000313742	0.267104
	GSM389829	GI-ME-N		36.8346	37273	0.000988238	0.841336
	GSM442195	SHEP21N		34.7	49494.1	0.000701094	0.596876
	GSM442198	SHEP_MYC		114.3	12143.1	0.00941275	8.01355
GSE22563	GSM559847	UMRC2	renal cell	1.7	7438.7	0.000228535	0.194563
	GSM559849	786-O		1.7	7111.5	0.000239049	0.203515
	GSM559851	CAKI-1		1.1	8917.4	0.000123354	0.105018
	GSM559853	KTCL 140		2.1	6180.2	0.000339795	0.289284
	GSM559855	RCC4		2.4	7372.1	0.000325552	0.277158
	GSM559857	SKRC45		1.9	6045.7	0.000314273	0.267556
	GSM559859	SKRC47		1	4826.5	0.000207189	0.176391
	GSM559861	SKRC39		3.4	6444.1	0.000527614	0.449184
	GSM559863	SKRC54		2	6592	0.000303398	0.258298
	GSM559865	KTCL26		1.6	6564.6	0.000243732	0.207501
	GSM559867	UMRC3		19.3	6876.4	0.0028067	2.38948
GSE15455	GSM387717	AGS(1)	gastric	43.0203	33428	0.00128695	1.09565
	GSM387718	AGS(2)		26.1863	31347	0.000835369	0.711191
	GSM387719	AGS(3)		40.5077	35530.8	0.00114007	0.970601
	GSM387720	AZ521		12.5942	28270.3	0.000445492	0.379269
	GSM387721	Fu97		88.8412	39642.6	0.00224105	1.90792
	GSM387722	Hs746T		35.0651	33189.4	0.00105652	0.899465
	GSM387723	IM95		6.5051	29791	0.000218358	0.185899
	GSM387724	Ist1		13.376	31518.4	0.000424387	0.361302
	GSM387725	KatoIII		57.568	38304.9	0.00150289	1.27948
	GSM387726	MKN1		8.9977	32157.2	0.000279804	0.238211
	GSM387727	MKN28		10.7619	39527.9	0.000272261	0.231789
	GSM387728	MKN45(1)		7.084	35716.8	0.000198338	0.168855
	GSM387729	MKN45(2)		12.2456	28979.8	0.000422556	0.359743
	GSM387730	MKN45(3)		39.0398	32056.7	0.00121784	1.0368
	GSM387731	MKN7		19.1059	29558.9	0.000646368	0.550285
	GSM387732	MKN74(1)		28.7622	38016.8	0.000756566	0.644103
	GSM387733	MKN74(2)		116.52	43025.2	0.00270818	2.30561
	GSM387734	MKN74(3)		27.7867	38455.7	0.000722564	0.615155
	GSM387735	NCI-N87		36.5635	36738.2	0.000995245	0.847301
	GSM387736	SCH		109.587	38857	0.00282026	2.40103
	GSM387737	SNU1		25.1799	49902	0.000504587	0.42958
	GSM387738	SNU16		35.4873	31482.3	0.00112722	0.959654
	GSM387739	SNU5		46.5578	44102	0.00105568	0.898756
	GSM387740	TMK1		15.9052	37414.6	0.000425107	0.361914
	GSM387741	YCC1(1)		135.852	30063.1	0.00451891	3.84717
	GSM387742	YCC1(2)		32.1833	27425.6	0.00117348	0.99904
	GSM387743	YCC10		156.305	31351.4	0.00498559	4.24448
	GSM387744	YCC11		24.3612	34479.4	0.000706543	0.601515
	GSM387745	YCC16		38.925	36301.9	0.00107226	0.912866
	GSM387746	YCC3		133.436	28525.8	0.00467773	3.98238
	GSM387747	YCC6		251.044	30925	0.00811783	6.91112
	GSM387748	YCC7(1)		9.3085	29619.3	0.000314271	0.267555
	GSM387749	YCC7(2)		15.2204	30789.4	0.000494338	0.420855
GSE9171	GSM231708	Hs683	glioblastoma	2.4	9084.1	0.000264198	0.224925
	GSM231709	LN18		4.7	9913.9	0.000474082	0.403609
	GSM231710	LN215		4.5	6862.8	0.000655709	0.558238
	GSM231711	LN229		4.3	8596	0.000500233	0.425873
	GSM231712	LN235		3	8003.7	0.000374827	0.319109
	GSM231713	LN319		4.9	7509.6	0.000652498	0.555504
	GSM231714	LN340		7.2	9437.8	0.00076289	0.649486
	GSM231715	LN382		43	9480.6	0.00453558	3.86136
	GSM231716	LN443		2.7	9940.8	0.000271608	0.231233
	GSM231717	LN444		5.7	8213.4	0.000693988	0.590826
	GSM231718	LN464		253.7	7533.7	0.0336754	28.6695
	GSM231719	LNZ308		2.6	8191.2	0.000317414	0.27023
	GSM231720	SF763		5.8	7643	0.000758864	0.646059
	GSM231721	SF767		2.7	7880.6	0.000342614	0.291684
	GSM231722	U343		5.8	8991.5	0.000645054	0.549166
	GSM231723	U373		5.2	7181.5	0.000724083	0.616448
	GSM231724	U87		5.2	9089.9	0.000572063	0.487026
